# Supplementary material for: Maternal Gestational Diabetes Influences DNA Methylation in the Serotonin System in the Human Placenta
Source: Life (Basel). 2022 Nov 13;12(11):1869. doi: 10.3390/life12111869 (PMC9695704; doi:10.3390/life12111869)
Supplement: Supplementary file 1 [file life-12-01869-s001.zip]

Archive with 1 entries (1 files):
- life-1992935-supplementary.pdf
